# Supplementary material for: Exome Sequencing Analysis Identifies Rare Variants in ATM and RPL8 That Are Associated With Shorter Telomere Length
Source: Front Genet. 2020 Apr 30;11:337. doi: 10.3389/fgene.2020.00337 (PMC7204400; doi:10.3389/fgene.2020.00337)
Supplement: Supplementary file 1 [file Data_Sheet_1.xlsx]

## Sheet: Supplementary Table 1
Supplementary Table 1: The top results of the LTL meta-analysis (p-value < 3.02x10-4).															ERF				RS				BHF-FHS
Gene	rsID	Chr	Position*	REF/ALT	Beta	SE	P.value	Directionⱡ	HetISq	HetPVal	GVS function**	PolyPhen Score**	PhastCons score**	CADD score**	AF	Beta	SE	P.value	AF	Beta	SE	P.value	AF	Beta	SE	P.value
RPL8	8:146017422	8	146017422	G/A	1.9294	0.4008	1.477e-06	+++	65.7	0.05428	synonymous	unknown	0.999	15.11	0.00117496	0.960207	0.550518	0.0811272	0.00716	2.64277	0.679542	0.000100641	0.00074184	3.27942	0.966296	0.000689299
LATS2	rs77919685	13	21563311	G/A	0.4404	0.0931	2.231e-06	+++	51.5	0.1272	missense	0.002	0	7.001	0.0219269	0.36104	0.124321	0.00368314	0.018298	0.706554	0.166536	2.20899e-05	0.0148368	0.19562	0.219695	0.373243
ZFPM1	rs56041036	16	88599023	A/G	-0.2011	0.0449	7.443e-06	---	26.6	0.256	synonymous-near-splice	unknown	0.998	10.77	0.0765813	-0.17451	0.0694628	0.0119955	0.079157	-0.279336	0.0691726	5.3849e-05	0.0727003	-0.0848151	0.0996165	0.394536
MGA	rs199779997	15	42058958	A/C	1.7697	0.3977	8.596e-06	+++	78	0.01071	missense	0.001	0.866	9.45	0.000754261	0.463068	0.670264	0.489643	0.001989	2.93251	0.554785	1.25114e-07	0.00074184	0.694115	0.967006	0.472883
VNN2	rs4895944	6	133070995	G/T	-1.2929	0.2912	8.994e-06	--?	35.3	0.2139	missense, non-coding-exon	0.038	0.003	16.69	0.998903	-0.702187	0.534142	0.188643	0.992045	-1.51458	0.341487	9.19603e-06	1	NA	NA	NA
RAPGEF6	rs7735563	5	130764936	T/C	-0.7675	0.1775	1.53e-05	---	32.8	0.2257	intron	unknown	1	19.08	0.00309405	-1.07127	0.328333	0.00110331	0.006364	-0.827864	0.241987	0.000623672	0.00445104	-0.179005	0.395718	0.651014
SF3B5	rs189691392	6	144416667	G/A	-1.8221	0.4246	1.773e-05	-?-	0	0.5302	5-prime-UTR	unknown	0	7.119	0.00229497	-1.94944	0.450928	1.538e-05	NA	NA	NA	NA	0.00074184	-1.26447	0.966109	0.190591
ZKSCAN4	rs138765444	6	28219377	A/G	-1.2708	0.3021	2.587e-05	---	66.6	0.04987	synonymous, intron	unknown	0.036	9.324	0.00268752	-1.85366	0.368828	5.01275e-07	0.001591	-0.259958	0.682491	0.70328	0.00148368	-0.415032	0.683317	0.5436
none	rs1783091	21	33964605	T/C	0.2215	0.0527	2.667e-05	+?+	0	0.4636	intergenic	unknown	0.004	0.154	0.0955819	0.250839	0.0634598	7.72652e-05	NA	NA	NA	NA	0.102374	0.170603	0.0855227	0.0460624
DOCK3	rs2170177	3	51349887	C/A	-0.3596	0.0887	5.059e-05	---	0	0.6861	intron	unknown	0	0.044	0.00994763	-0.271363	0.17612	0.123369	0.026253	-0.339372	0.123067	0.00582251	0.0237389	-0.485276	0.175084	0.00557677
LDLR	rs5930	19	11224265	A/G	-0.1033	0.0257	5.732e-05	---	23.8	0.269	synonymous	unknown	0.001	0.579	0.592108	-0.050365	0.0398681	0.206485	0.621718	-0.132777	0.0397007	0.000824403	0.65727	-0.141865	0.0560607	0.0113884
TUB	rs55648406	11	8060566	G/A	-0.6238	0.1552	5.85e-05	---	0	0.6935	missense, intron	0.086	1	15.76	0.00456556	-0.444626	0.266924	0.0957649	0.009149	-0.732258	0.201969	0.000288288	0.00296736	-0.538509	0.484428	0.266294
SLC35G2	rs140456008	3	136574420	A/G	1.8928	0.4747	6.674e-05	++?	0	0.9667	missense	0.941	1	10.84	0.000369378	1.86001	0.878503	0.0342379	0.001989	1.90479	0.554828	0.000596669	0	NA	NA	NA
COL8A1	rs139380413	3	99513830	G/A	-1.2635	0.32	7.883e-05	---	23	0.2729	missense	0.071	0.966	11.23	0.00189629	-1.64349	0.40918	5.90576e-05	0.001989	-1.01828	0.554853	0.0664712	0.00074184	-0.0137077	0.966398	0.988683
LRRC48	rs11656725	17	17900726	C/T	0.3774	0.0959	8.253e-05	+?+	19.2	0.266	intron	unknown	0	0.471	0.0182543	0.259103	0.137185	0.0589301	NA	NA	NA	NA	0.0459941	0.473507	0.126621	0.000184351
RFWD3	rs7193541	16	74664743	T/C	-0.0986	0.025	8.277e-05	---	0	0.9768	missense	0.008	0.485	9.1	0.348719	-0.0916235	0.0402528	0.0228336	0.417263	-0.103862	0.0380735	0.00637328	0.4273	-0.0994632	0.0533852	0.0624449
SLC28A1	rs17222435	15	85488335	C/T	0.6948	0.1775	9.068e-05	+++	0	0.6875	intron	unknown	0	3.598	0.00226679	0.861971	0.375632	0.0217488	0.005569	0.769878	0.257848	0.00282852	0.0074184	0.477172	0.307356	0.12054
none	rs117223521	8	38964715	T/C	-1.356	0.3487	0.0001009	-?-	0	0.7552	upstream-gene	unknown	0	1.194	0.00301656	-1.31478	0.357364	0.000234045	NA	NA	NA	NA	0.00074184	-1.643	0.965782	0.0889045
MTG2	rs11700220	20	60770931	A/G	0.4707	0.1212	0.000103	+++	0	0.6946	missense	1	1	21.6	0.00456087	0.280894	0.261746	0.2832	0.013126	0.553946	0.16987	0.00111015	0.0148368	0.453579	0.219279	0.0385927
GPN1	rs187466877	2	27862872	A/G	0.8462	0.2181	0.0001047	+?+	0	0.8904	intron	unknown	0	1.47	0.00462793	0.872673	0.278597	0.00173394	NA	NA	NA	NA	0.00667656	0.812098	0.323683	0.0121098
MARK1	rs56188826	1	220791870	C/T	0.4135	0.1071	0.0001136	+?+	0	0.3581	synonymous	unknown	0.123	6.414	0.0323318	0.384012	0.107169	0.000339366	NA	NA	NA	NA	0.00519288	0.742284	0.366437	0.0427977
PIF1	rs1872592	15	65113493	G/A	-0.0951	0.0247	0.0001154	---	0	0.6764	intron	unknown	0	0.005	0.566289	-0.0750278	0.0371536	0.0434463	0.587908	-0.0950386	0.039824	0.0170112	0.586795	-0.13351	0.0525696	0.0110955
CLEC4C	rs73056605	12	7894056	G/A	0.106	0.0275	0.0001177	+++	0	0.8242	missense	0.037	0	0.005	0.292575	0.0854141	0.0420113	0.0420407	0.262928	0.123216	0.0436253	0.00473666	0.288576	0.112158	0.0593078	0.0586095
RTEL1,RTEL1-TNFRSF6B	rs181080831	20	62326874	G/A	0.7354	0.191	0.0001182	+++	49.2	0.1397	intron, non-coding-exon, synonymous	unknown	0	4.04	0.00116502	0.326732	0.538097	0.543719	0.004773	0.498853	0.257771	0.0529587	0.00667656	1.2638	0.323676	9.44153e-05
CENPA	rs13014800	2	27015118	G/A	-0.134	0.0349	0.0001234	-?-	0	0.5251	intron	unknown	0.163	11.67	0.287539	-0.116517	0.0425983	0.00623363	NA	NA	NA	NA	0.357567	-0.162135	0.0553039	0.00337108
TRIM27	rs143463783	6	28889741	G/A	-1.2175	0.3173	0.0001244	-?-	40.3	0.1956	synonymous	unknown	1	9.216	0.00307447	-1.42761	0.341545	2.91698e-05	NA	NA	NA	NA	0.00148368	-0.415032	0.683317	0.5436
PIEZO1	rs374215951	16	88788318	G/A	-2.5679	0.6714	0.0001309	-?-	53	0.1448	synonymous	unknown	0.21	0.893	0.000373939	-3.47767	0.878364	7.51796e-05	0.003182	NA	NA	NA	0.00074184	-1.51461	0.967633	0.117519
EPPK1	rs181215404	8	144941659	G/A	0.9442	0.247	0.0001323	+?+	0	0.9639	synonymous	unknown	0.011	4.835	0.00324181	0.955383	0.334507	0.00428895	NA	NA	NA	NA	0.00593472	0.933018	0.343064	0.00653483
FTCD	rs377359525	21	47572869	A/G	1.6789	0.4394	0.0001331	+++	0	0.6987	missense	1	1	16.44	0.000760238	1.92866	0.680693	0.00460587	0.011933	1.24711	0.679085	0.0662898	0.00074184	2.10764	0.967314	0.0293423
MYNN	rs10936599	3	169492101	C/T	-0.1097	0.0288	0.0001381	---	0	0.8641	synonymous, non-coding-exon, 5-prime-UTR	unknown	1	10.1	0.261865	-0.12801	0.0441938	0.00377286	0.249006	-0.0931422	0.0453369	0.0399323	0.238131	-0.107578	0.0620363	0.0828972
STXBP5L	rs74730846	3	120924764	C/T	-0.1929	0.0506	0.0001385	-?-	0	0.3655	intron-near-splice	unknown	0.629	5.818	0.1015	-0.230553	0.0627943	0.00024108	NA	NA	NA	NA	0.143917	-0.137169	0.078205	0.0794377
HSD17B4	rs137853096	5	118788316	G/A	-0.7337	0.1949	0.0001672	--?	0	0.6106	missense, 5-prime-UTR	1	1	24	0.00942316	-0.770867	0.199459	0.000111188	0.001193	-0.468646	0.555818	0.399135	0	NA	NA	NA
IFIT3	rs41284136	10	91087805	G/C	0.3964	0.1057	0.0001756	+++	66.3	0.05155	5-prime-UTR	unknown	0	7.796	0.0121019	0.711343	0.164804	1.58666e-05	0.011933	0.119826	0.177269	0.499068	0.0178042	0.319264	0.200507	0.11132
SLC4A1AP	rs58106741	2	27886820	G/T	0.6987	0.1866	0.0001804	+?+	0	0.7462	synonymous	unknown	0	5.939	0.00537496	0.762584	0.260319	0.00339595	NA	NA	NA	NA	0.0111276	0.641617	0.251825	0.0108383
UTP6	rs58068845	17	30200363	G/A	0.3479	0.0932	0.0001904	+++	0	0.4053	intron	unknown	0	4.223	0.0177659	0.197259	0.139763	0.158131	0.016706	0.456513	0.150612	0.00243711	0.0178042	0.443664	0.200502	0.0269142
GREB1	rs200602887	2	11751072	G/C	-1.0207	0.2746	0.0002014	---	0	0.5418	synonymous	unknown	0.986	10.5	0.00264656	-1.32514	0.394141	0.000773561	0.013922	-0.978027	0.555287	0.0781886	0.00296736	-0.616353	0.483947	0.202808
LRP2	rs141180155	2	170127559	G/A	-0.36	0.097	0.0002077	---	0	0.9838	synonymous, intron	unknown	0	13.06	0.0190322	-0.342061	0.133549	0.0104275	0.012729	-0.379646	0.172397	0.0276541	0.0155786	-0.372311	0.213811	0.0816302
LONRF1	rs7837242	8	12600622	C/T	-0.1814	0.0489	0.0002079	-?-	0	0.5605	intron	unknown	0.001	4.941	0.886581	-0.203281	0.0591499	0.000588826	NA	NA	NA	NA	0.877596	-0.144421	0.0785916	0.0661194
C2orf16	rs115018606	2	27799773	A/C	0.4131	0.1115	0.0002118	+?+	87.6	0.004533	missense	0.972	0.002	5.869	0.0251894	0.236388	0.122396	0.0534418	NA	NA	NA	NA	0.014095	0.980061	0.224436	1.26101e-05
REXO2	rs151309008	11	114310345	C/T	-0.6365	0.1718	0.0002122	---	35.2	0.2137	missense	0.437	1	17.76	0.00576011	-0.943788	0.241262	9.15758e-05	0.005171	-0.437999	0.267484	0.101531	0.00296736	-0.132296	0.483636	0.784435
PYGL	rs143759519	14	51382637	G/A	0.5495	0.1484	0.0002132	+++	20	0.2864	missense	1	0.975	34	0.00459093	0.905627	0.266889	0.000690643	0.009944	0.368871	0.19468	0.0581241	0.00445104	0.577979	0.396272	0.144691
LRRC34	rs10936600	3	169514585	A/T	-0.1075	0.029	0.0002137	---	0	0.8157	missense	1	0.001	12.07	0.259443	-0.128759	0.0447265	0.00399165	0.245028	-0.087014	0.0458066	0.0574859	0.238131	-0.107578	0.0620363	0.0828972
DYNC2H1	rs117178504	11	103153788	C/A	0.3758	0.1016	0.0002179	+++	28	0.2492	synonymous	unknown	0.996	8.615	0.0198697	0.270812	0.133914	0.0431473	0.009547	0.658994	0.198025	0.000875205	0.0148368	0.28397	0.218964	0.194672
COA5	rs367644268	2	99224742	C/T	-1.4211	0.3856	0.0002283	--?	81.4	0.02037	intron	unknown	0.015	8.626	0.000770976	-2.62407	0.619333	2.26603e-05	0.037391	-0.756168	0.48048	0.115539	0	NA	NA	NA
GPN1	rs146979490	2	27864089	A/G	0.5076	0.1383	0.0002428	+++	61.6	0.07396	intron	unknown	0.025	11.52	0.00498918	0.959602	0.271403	0.000406686	0.008353	0.196091	0.201552	0.330602	0.0111276	0.641617	0.251825	0.0108383
MTA3,OXER1	rs146033252	2	42991127	G/A	0.7055	0.1925	0.000248	+++	0	0.7155	missense, intron	0.084	0.023	8.404	0.00343366	0.623549	0.319095	0.0506874	0.005171	0.876156	0.291008	0.00260595	0.00445104	0.497895	0.395534	0.208105
PADI4	rs141280036	1	17634718	A/G	0.7882	0.2153	0.0002506	+++	0	0.708	missense	0.992	0.881	13.72	0.00113347	1.1898	0.50772	0.0191075	0.005569	0.70141	0.278308	0.0117267	0.0037092	0.727544	0.434116	0.0937547
DZANK1	rs79400176	20	18414309	C/T	-0.3603	0.0985	0.0002551	---	0	0.6651	missense	0.129	0.994	2.801	0.0129916	-0.244696	0.159602	0.125236	0.017502	-0.399955	0.147458	0.00668102	0.0155786	-0.471893	0.214141	0.0275488
RBM5	rs116604207	3	50147061	G/A	0.7859	0.2153	0.0002615	+++	0	0.7513	synonymous, non-coding-exon	unknown	0.453	11.12	0.00106283	1.15015	0.613915	0.0610048	0.005967	0.693975	0.249523	0.00541581	0.00222552	0.977524	0.559215	0.0804596
LBR	rs41307740	1	225601614	C/A	-0.6451	0.1774	0.0002764	-?-	17.1	0.2721	intron	unknown	0.004	5.956	0.0072541	-0.511205	0.206276	0.0132025	NA	NA	NA	NA	0.0074184	-0.928608	0.307297	0.00251226
ELAC2	rs369623673	17	12899160	C/T	0.933	0.2566	0.000277	+?+	0	0.6195	intron	unknown	0	6	0.00482558	0.997186	0.275368	0.000293148	NA	NA	NA	NA	0.00222552	0.680206	0.5593	0.223917
C4orf50	rs9997727	4	5969113	G/A	-0.0969	0.0267	0.000285	---	12.4	0.3192	intron	unknown	0	0.613	0.744697	-0.0542162	0.0414259	0.190619	0.682975	-0.145124	0.0427926	0.000695523	0.670623	-0.0858945	0.054669	0.116142
PDZD2	rs150538926	5	32037369	C/T	0.402	0.1108	0.0002873	+++	22.9	0.2732	synonymous	unknown	0	0.482	0.00762023	0.208254	0.209602	0.320432	0.011933	0.620363	0.17729	0.00046675	0.0215134	0.300851	0.183198	0.100546
TRIM5	rs55868421	11	5688948	A/G	0.441	0.1218	0.0002935	+++	0	0.5047	intron-near-splice, intron	unknown	0	5.512	0.0133739	0.471775	0.162353	0.00366249	0.008353	0.273488	0.211297	0.195551	0.0074184	0.704389	0.307557	0.0220057
ACY1,ABHD14A-ACY1	rs323895	3	52021316	A/G	-0.3614	0.1	0.0003001	---	0	0.8179	intron	unknown	0	1.818	0.00791606	-0.453844	0.20471	0.0266221	0.02148	-0.306939	0.133491	0.0214866	0.0163205	-0.408288	0.209056	0.0508194
RFWD3	rs7188880	16	74664810	A/T	-0.0893	0.0247	0.0003014	---	0	0.7271	synonymous	unknown	1	10.78	0.439625	-0.0640659	0.0388378	0.0990306	0.511138	-0.107423	0.0379724	0.00466961	0.511869	-0.0973738	0.0534305	0.0683891
Abbreviations: Chr = Chromosome; REF = Reference allele; ALT = Alternative allele; SE = Standard Error; HetISq: Heterogeneity I^2 parameter; HetPVal: Heterogeneity P-value; CADD = Combined Annotation Dependent Depletion; AF = Allele Frequency.
* Position according to Hg19
** Seattleseq Annotation Database 138
ⱡ Order of cohorts in direction column: ERF, RS, BHF-FHS; Direction of effect represented by - (negative association) + (positive association) or ? (not available)

## Sheet: Supplementary Table 2
Supplementary Table 2: Look-up in the meta-analysis results of variants in loci identified by previous European ancestry GWAS.															ERF				RS				BHF-FHS
Gene	rsID	Chr	Position*	REF/ALT	Beta	SE	P.value	Directionⱡ	HetISq	HetPVal	GVS function**	PolyPhen Score**	PhastCons score**	CADD score**	AF	Beta	SE	P.value	AF	Beta	SE	P.value	AF	Beta	SE	P.value
RTEL1,RTEL1-TNFRSF6B	rs181080831	20	62326874	G/A	0.7354	0.191	0.0001182	+++	49.2	0.1397	intron, non-coding-exon, synonymous	unknown	0	4.04	0.00116502	0.326732	0.538097	0.543719	0.004773	0.498853	0.257771	0.0529587	0.00667656	1.2638	0.323676	9.44153e-05
MYNN	rs10936599	3	169492101	C/T	-0.1097	0.0288	0.0001381	---	0	0.8641	synonymous, non-coding-exon, 5-prime-UTR	unknown	1	10.1	0.261865	-0.12801	0.0441938	0.00377286	0.249006	-0.0931422	0.0453369	0.0399323	0.238131	-0.107578	0.0620363	0.0828972
DCAF4	rs17856583	14	73421186	C/T	0.2694	0.0782	0.000569	+++	39.3	0.1926	missense	0.82	0	14.34	0.0134384	0.0796231	0.157801	0.613854	0.029037	0.418059	0.115851	0.000307845	0.0356083	0.191271	0.135686	0.15864
PXK	rs56401437	3	58377562	G/A	0.5503	0.1755	0.001712	+++	0	0.4575	synonymous	unknown	1	8.452	0.00231458	0.538806	0.396021	0.173656	0.007955	0.465057	0.206166	0.0240868	0.00222552	1.22157	0.558123	0.0286178
OBFC1	rs2487999	10	105659826	T/C	-0.1068	0.0377	0.004673	+--	81.6	0.004397	missense	0	0	5.374	0.862523	0.00137008	0.0549713	0.980116	0.886635	-0.118261	0.0601207	0.0491752	0.910237	-0.351441	0.0890702	7.95799e-05
RTEL1,RTEL1-TNFRSF6B	rs41297642	20	62293862	C/T	-0.4126	0.1479	0.005262	---	0	0.5198	missense	0.002	0	4.648	0.00264174	-0.132952	0.340862	0.696502	0.01074	-0.539952	0.186781	0.00384225	0.00667656	-0.255684	0.324036	0.430076
OBFC1	rs10786775	10	105657316	G/C	-0.1047	0.0376	0.0054	+--	81.5	0.00446	missense	0	0	0.409	0.862523	0.00137008	0.0549713	0.980116	0.884646	-0.112947	0.0597029	0.0585147	0.910237	-0.351441	0.0890702	7.95799e-05
RTEL1,RTEL1-TNFRSF6B	rs41309367	20	62309554	C/T	-0.0698	0.0264	0.008281	---	0	0.6996	intron	unknown	0.002	7.899	0.637509	-0.0462801	0.0410142	0.259155	0.677009	-0.0958307	0.0414116	0.0206622	0.702522	-0.0621808	0.0565969	0.271916
TERT	rs2736098	5	1294086	C/T	0.0693	0.0284	0.01479	+++	0	0.919	synonymous	unknown	0	8.061	0.189663	0.0522995	0.0480866	0.276768	0.272076	0.0764923	0.0427985	0.0738941	0.28635	0.0786823	0.0570666	0.167962
RTEL1,RTEL1-TNFRSF6B	rs35640778	20	62321128	G/A	-0.2114	0.0871	0.01518	-+-	81.7	0.004202	missense, non-coding-exon	0.325	1	13.53	0.0280707	-0.148958	0.117063	0.20321	0.0179	0.0110317	0.152659	0.942392	0.0163205	-0.835011	0.209119	6.52441e-05
RTEL1,RTEL1-TNFRSF6B	rs41302954	20	62309514	G/A	0.2644	0.1106	0.0168	+++	38.4	0.1971	synonymous, non-coding-exon	unknown	0.969	8.903	0.0129772	0.480526	0.166979	0.00400518	0.011535	0.0288088	0.180255	0.873021	0.0133531	0.271653	0.230769	0.239131
TERT	rs77339271	5	1260539	G/A	-0.7943	0.3328	0.01699	-?-	0	0.877	intron	unknown	0	0.909	0.00229512	-0.766278	0.362972	0.0347617	NA	NA	NA	NA	0.00148368	-0.889007	0.68348	0.19336
DCAF4	rs17856582	14	73412635	A/C	0.1028	0.0451	0.02273	-++	43.4	0.1711	missense	0.551	0.007	6.476	0.0608504	-0.0236837	0.0776615	0.760395	0.094272	0.159172	0.066152	0.0161211	0.0890208	0.160598	0.0934178	0.0855883
ACYP2	rs78531993	2	54362645	T/C	-0.1118	0.0495	0.02403	---	0	0.7656	intron	unknown	0	0.404	0.0761942	-0.0798283	0.0701193	0.254927	0.057279	-0.158699	0.081878	0.0525933	0.0548961	-0.097295	0.115802	0.400804
RTEL1,RTEL1-TNFRSF6B	rs61736615	20	62324290	G/A	-0.1365	0.0613	0.02589	---	0	0.429	missense, non-coding-exon	0.983	0	7.039	0.0569003	-0.180008	0.0821983	0.0285296	0.029037	-0.00916051	0.115867	0.936984	0.0422849	-0.200221	0.131089	0.12667
DCAF4	rs34055762	14	73409719	G/A	0.5922	0.2842	0.03719	++-	42.5	0.1759	missense	0.171	0.973	19.66	0.00188675	0.455838	0.429581	0.288634	0.001591	1.25053	0.481422	0.00938832	0.00222552	-0.10759	0.558145	0.847145
TERT	rs61748181	5	1294166	C/T	-0.1469	0.0707	0.03769	-+-	41	0.1838	missense	0.98	0	12.42	0.0360732	-0.170693	0.0985659	0.0833153	0.042562	0.0441973	0.13507	0.743502	0.0378338	-0.308927	0.137687	0.0248523
DCAF4	rs2286833	14	73413830	G/A	-0.6205	0.3013	0.03944	-?+	82.5	0.01684	intron	unknown	0.004	5.156	0.00328774	-0.852173	0.303293	0.00495824	0	NA	NA	NA	0.00074184	1.61842	0.965372	0.0936458
CTC1	rs3826543	17	8132763	T/C	0.068	0.0334	0.04178	++-	67.6	0.0458	missense-near-splice, non-coding-exon-near-splice	0	0	0.695	0.864997	0.0404162	0.0551946	0.464016	0.838504	0.165242	0.05359	0.00204608	0.787834	-0.0354984	0.0624352	0.569652
RTEL1,RTEL1-TNFRSF6B	rs41308092	20	62324391	G/A	-0.1977	0.0971	0.04181	---	0	0.6204	intron	unknown	0	3.907	0.00833141	-0.287909	0.19947	0.148916	0.021877	-0.234992	0.132328	0.0757607	0.0192878	-0.0345129	0.19308	0.858135
TERT	rs79662648	5	1293389	C/G	0.1709	0.0865	0.04821	+?+	0	0.5703	intron	unknown	0	3.396	0.0314221	0.210955	0.107011	0.0486844	NA	NA	NA	NA	0.0400593	0.110756	0.134166	0.409079
RTEL1,RTEL1-TNFRSF6B	rs150377952	20	62319972	C/T	-0.4444	0.2251	0.04834	---	0	0.9336	intron	unknown	0	3.304	0.00182471	-0.445366	0.389975	0.253437	0.006762	-0.353629	0.36397	0.331256	0.00445104	-0.554919	0.395617	0.160716
DCAF4	rs3815460	14	73422259	C/G	0.0785	0.0411	0.0563	+++	0	0.7683	missense	1	0.999	28.7	0.107032	0.0722096	0.0630696	0.252242	0.097056	0.055244	0.0649705	0.395161	0.102374	0.134605	0.0881694	0.126844
TERT	rs33948291	5	1280263	G/A	-0.184	0.0973	0.05865	---	61.7	0.07369	intron	unknown	0.004	4.209	0.0227009	-0.0848944	0.122815	0.489417	0.011138	-0.109879	0.18398	0.55035	0.0111276	-0.725828	0.251844	0.00395095
CTC1	rs145192682	17	8138427	C/T	0.1732	0.0927	0.06159	+++	0	0.4631	synonymous, non-coding-exon	unknown	0.959	8.98	0.017368	0.0569914	0.140134	0.684235	0.015911	0.177679	0.159742	0.266013	0.022997	0.34567	0.177648	0.0516772
DCAF4	rs2302588	14	73404752	G/C	0.0766	0.0412	0.06264	+++	0	0.8046	missense	0.799	0	16.18	0.107788	0.0718977	0.0624138	0.249342	0.095068	0.0548812	0.065368	0.401149	0.10089	0.128042	0.0893408	0.151807
TERT	rs33956095	5	1279505	G/A	-0.1805	0.0986	0.06714	---	75.1	0.01808	synonymous	unknown	0.364	0.6	0.02158	-0.0838115	0.124788	0.501817	0.09467	-0.0397848	0.183436	0.828297	0.0103858	-0.877202	0.260486	0.000758373
RTEL1,RTEL1-TNFRSF6B	rs3208008	20	62326110	A/C	-0.0533	0.0296	0.07186	---	0	0.8664	missense, non-coding-exon	0	0	10.37	0.814867	-0.0371748	0.0507107	0.463514	0.734288	-0.0703984	0.0435946	0.106345	0.770772	-0.04078	0.0613361	0.50614
RTEL1,RTEL1-TNFRSF6B	rs115610405	20	62325833	C/A	-0.1653	0.0924	0.0736	---	0	0.7869	missense, non-coding-exon	0.989	0	13.98	0.0110114	-0.26788	0.17428	0.124276	0.035004	-0.147416	0.133274	0.268677	0.022997	-0.0968891	0.177459	0.585081
RTEL1,RTEL1-TNFRSF6B	rs61753459	20	62321189	C/T	0.078	0.0448	0.08162	+++	0	0.5742	synonymous, non-coding-exon	unknown	1	10.81	0.0969399	0.125142	0.0645378	0.0524935	0.070008	0.0168551	0.0777206	0.82831	0.0816024	0.0757643	0.0927833	0.414173
RTEL1,RTEL1-TNFRSF6B	rs3848668	20	62293272	A/G	0.0711	0.0411	0.08354	+++	0	0.7685	missense, non-coding-exon	0.002	0.02	0.049	0.150034	0.0426247	0.0553768	0.441466	0.079157	0.10779	0.0710041	0.128995	0.0764095	0.0843963	0.100966	0.403216
RTEL1,RTEL1-TNFRSF6B	rs73920935	20	62297400	T/C	0.0697	0.0411	0.09007	+++	0	0.7922	synonymous, non-coding-exon	unknown	0.997	12.07	0.150034	0.0426247	0.0553768	0.441466	0.079157	0.103464	0.0710187	0.145157	0.0764095	0.0843963	0.100966	0.403216
RTEL1,RTEL1-TNFRSF6B	rs75451331	20	62316834	G/T	0.0676	0.0412	0.1011	+++	0	0.8224	intron	unknown	0.003	0.613	0.150034	0.0426247	0.0553768	0.441466	0.079554	0.0978196	0.0716872	0.1724	0.0764095	0.0843963	0.100966	0.403216
TERT	rs33959226	5	1280411	T/C	-0.3256	0.1995	0.1027	---	0	0.6681	synonymous	unknown	0	6.309	0.0018963	-0.681226	0.431766	0.114619	0.009149	-0.225475	0.234853	0.33702	0.00148368	-0.356603	0.68334	0.601772
RTEL1,RTEL1-TNFRSF6B	rs6062302	20	62320968	T/C	-0.0477	0.0293	0.1033	---	0	0.8902	synonymous, non-coding-exon	unknown	0.965	9.611	0.789451	-0.0385473	0.0492672	0.43397	0.740652	-0.0625517	0.0430765	0.146471	0.781157	-0.0295217	0.0622731	0.635451
ZBTB46	rs755017	20	62421622	A/G	0.0571	0.0355	0.1078	+++	18.7	0.2923	synonymous	unknown	0.048	0.851	0.16228	0.00812153	0.0510142	0.87351	0.129674	0.129966	0.0589995	0.0276061	0.132047	0.0332099	0.0790114	0.674253
RTEL1,RTEL1-TNFRSF6B	rs2236506	20	62321655	G/A	-0.0481	0.03	0.1083	---	0	0.8835	synonymous, non-coding-exon	unknown	0	7.584	0.789442	-0.0401629	0.0492795	0.415072	0.754972	-0.0643607	0.0453361	0.155713	0.780415	-0.0285155	0.0622556	0.646924
DCAF4	rs2806034	14	73422350	T/G	-0.042	0.027	0.1199	---	0	0.9668	synonymous	unknown	0.724	9.469	0.320581	-0.0344827	0.0422456	0.414361	0.295147	-0.050071	0.0420755	0.234036	0.307864	-0.0396198	0.0574188	0.490184
DCAF4	rs2302587	14	73404795	G/A	-0.0408	0.0266	0.1249	---	0	0.9523	intron	unknown	0	5.921	0.323345	-0.0306293	0.0412976	0.458286	0.298727	-0.0491548	0.0415832	0.237172	0.30638	-0.0432291	0.0571889	0.449708
RTEL1,RTEL1-TNFRSF6B	rs3208007	20	62322288	T/C	-0.0413	0.0289	0.1529	---	0	0.9802	synonymous, non-coding-exon	unknown	0	5.109	0.789442	-0.0401629	0.0492795	0.415072	0.720366	-0.0464703	0.0419184	0.267607	0.781899	-0.0313952	0.0622905	0.614253
RTEL1,RTEL1-TNFRSF6B	rs3848671	20	62324166	C/T	0.4322	0.3068	0.1589	++-	55.9	0.1033	synonymous, non-coding-exon	unknown	0	5.844	0.000736848	1.59394	0.647798	0.0138721	0.002387	0.434204	0.480351	0.366033	0.00296736	-0.189542	0.48436	0.695558
RTEL1,RTEL1-TNFRSF6B	rs45523833	20	62294158	C/T	0.08	0.0579	0.1673	-++	0	0.3842	intron	unknown	0	0.693	0.0483208	-0.00747699	0.0866596	0.931244	0.046142	0.111474	0.0911619	0.2214	0.0400593	0.204335	0.131673	0.120701
CTC1	rs12603646	17	8138643	A/C	-0.0487	0.0353	0.1681	+?-	70.8	0.06444	intron	unknown	0	5.995	0.281884	0.00246407	0.0429934	0.954296	NA	NA	NA	NA	0.295994	-0.13208	0.0562012	0.0187673
CTC1	rs3027238	17	8135061	T/C	0.1228	0.0895	0.1702	+++	0	0.3901	missense, non-coding-exon	0	0.145	0.241	0.992288	0.221443	0.200476	0.269337	0.97494	0.00591403	0.124015	0.961965	0.97181	0.267326	0.161375	0.0976098
ACYP2	rs147678096	2	54342846	C/T	0.5802	0.4235	0.1707	+?+	0	0.5244	missense	0.049	0.01	12.69	0.00186939	0.786536	0.511106	0.123832	0	NA	NA	NA	0.00148368	0.22798	0.683574	0.738748
ZNF676	rs200880635	19	22363988	A/C	-0.4216	0.3109	0.1751	-?-	50.6	0.1549	synonymous	unknown	0.005	1.876	0.0034761	-0.274328	0.314026	0.382345	NA	NA	NA	NA	0.00074184	-1.74987	0.965512	0.0699275
CTC1	rs3027237	17	8135146	A/C	-0.1649	0.1243	0.1846	---	0	0.6413	intron	unknown	0	1.124	0.00386029	-0.362942	0.280433	0.195588	0.014718	-0.0738988	0.160227	0.644645	0.0103858	-0.252417	0.261339	0.334114
CTC1	rs3027236	17	8135184	G/A	-0.1649	0.1243	0.1846	---	0	0.6413	intron	unknown	0	0.836	0.00386029	-0.362942	0.280433	0.195588	0.014718	-0.0738988	0.160227	0.644645	0.0103858	-0.252417	0.261339	0.334114
CTC1	rs78320653	17	8137863	C/T	0.3025	0.232	0.1922	+++	0	0.4636	synonymous, non-coding-exon	unknown	0.848	1.017	0.00310768	0.00703726	0.31972	0.982439	0.002784	0.602556	0.364165	0.0980012	0.00148368	0.492585	0.683307	0.470982
CTC1	rs66582670	17	8139339	T/C	-0.0459	0.0353	0.1935	+?-	73.8	0.05088	intron	unknown	0.001	2.779	0.281909	0.0079719	0.0429015	0.852587	NA	NA	NA	NA	0.295252	-0.133954	0.0561848	0.0171185
MYNN	rs35406871	3	169500397	T/C	0.1132	0.0871	0.1939	++-	44.4	0.1657	synonymous, non-coding-exon	unknown	1	10.71	0.0255774	0.197995	0.118872	0.0957892	0.015513	0.190462	0.156713	0.22423	0.0178042	-0.220154	0.192546	0.252878
PXK	rs56141849	3	58368357	T/C	0.2285	0.177	0.1966	-++	28.4	0.2474	synonymous, intron	unknown	1	9.602	0.000745892	-0.783065	0.622522	0.208431	0.008353	0.266236	0.211337	0.207752	0.00519288	0.445165	0.36646	0.224454
DCAF4	rs7144193	14	73425315	C/T	-0.0404	0.0314	0.1986	---	0	0.7485	intron-near-splice	unknown	0.001	7.627	0.195952	-0.0107243	0.0485835	0.825296	0.193317	-0.0547464	0.0493756	0.267527	0.200297	-0.0671961	0.0673537	0.318442
PXK	rs75261945	3	58355230	C/T	0.0533	0.0429	0.2143	+++	0	0.8082	intron	unknown	0	3.435	0.097189	0.018539	0.0665119	0.78045	0.088703	0.0691022	0.0668476	0.301265	0.0912463	0.0858803	0.0925814	0.353605
ZNF208	rs117477873	19	22157022	G/A	-0.1601	0.1307	0.2206	-?-	0	0.5067	missense	0.974	0.018	11.25	0.0132021	-0.106531	0.147189	0.469208	NA	NA	NA	NA	0.0118694	-0.300678	0.244092	0.218015
CTC1	rs186753506	17	8133328	G/A	-0.2773	0.2298	0.2274	-+-	0	0.5496	intron	unknown	0.001	1.777	0.00160113	-0.560713	0.461947	0.224822	0.002387	0.0603752	0.393202	0.877967	0.00593472	-0.395394	0.343187	0.249271
CTC1	rs369904656	17	8138607	G/A	-0.7708	0.6526	0.2376	--?	0	0.5192	intron-near-splice	unknown	0.014	12.06	0.000379059	-1.16109	0.853111	0.17351	0.013126	-0.317366	0.959509	0.740825	0	NA	NA	NA
NAF1	rs145162198	4	164050301	A/T	0.2924	0.2489	0.24	++?	68.4	0.07527	intron, synonymous	unknown	0.228	0.288	0.00611137	0.173668	0.246915	0.481838	0.000398	1.94312	0.960772	0.0431294	0	NA	NA	NA
ZBTB46	rs116858325	20	62421310	C/T	0.1895	0.1626	0.2437	++-	0	0.5281	synonymous	unknown	0.055	5.194	0.00344641	0.497171	0.331056	0.133156	0.008353	0.154956	0.211659	0.464108	0.00519288	-0.0635924	0.367336	0.862559
ZNF676	rs115951008	19	22364031	T/C	0.1462	0.1283	0.2543	+++	0	0.8591	missense	0.69	0	2.024	0.00666404	0.107707	0.195363	0.581418	0.013524	0.21853	0.190515	0.251362	0.00667656	0.0300524	0.323787	0.92605
CTC1	rs73244850	17	8132247	A/C	-0.2108	0.1862	0.2577	-?-	0	0.5002	intron	unknown	0.004	4.113	0.00386029	-0.362942	0.280433	0.195588	NA	NA	NA	NA	0.0111276	-0.107195	0.23687	0.650876
RTEL1,RTEL1-TNFRSF6B	rs373014544	20	62319834	C/T	0.233	0.2121	0.2718	+++	47.5	0.149	intron	unknown	0	1.224	0.00382605	0.0169406	0.295897	0.954345	0.011933	0.130282	0.339777	0.701398	0.00222552	1.2552	0.558322	0.024566
CTC1	rs11655903	17	8141324	T/C	-0.0378	0.0345	0.273	+?-	76.5	0.03925	intron	unknown	0	0.832	0.280567	0.0158906	0.0414446	0.701411	NA	NA	NA	NA	0.295994	-0.13208	0.0562012	0.0187673
CTC1	rs3027235	17	8135446	G/A	-0.1499	0.1379	0.2771	---	0	0.629	synonymous, non-coding-exon	unknown	0.013	0.119	0.00344056	-0.402853	0.29501	0.172077	0.014718	-0.0738988	0.160227	0.644645	0.00222552	-0.243807	0.558195	0.662273
ZBTB46	rs3827026	20	62407104	C/T	-0.0401	0.038	0.2909	+--	44.5	0.1653	synonymous	unknown	0.681	11.06	0.109963	0.0483088	0.0592042	0.414519	0.127685	-0.112588	0.0588298	0.0556455	0.118694	-0.0556633	0.0821605	0.498093
RTEL1,RTEL1-TNFRSF6B	rs2777941	20	62319604	A/C	-0.041	0.04	0.3052	-?-	0	0.94	intron	unknown	0	7.03	0.789838	-0.0434396	0.0493196	0.378438	NA	NA	NA	NA	0.783383	-0.0372876	0.0623278	0.549672
DCAF4	rs3815500	14	73404680	A/C	-0.0317	0.0313	0.3109	---	0	0.7916	5-prime-UTR, intron, synonymous	unknown	0.09	9.272	0.194164	-0.00613546	0.0479182	0.898117	0.1965	-0.0425561	0.0495503	0.390424	0.199555	-0.0588693	0.0670695	0.380086
RTEL1,RTEL1-TNFRSF6B	rs201572070	20	62293308	G/A	-0.1873	0.1868	0.316	-+-	20.5	0.2843	intron	unknown	0	1.8	0.00342522	-0.59044	0.310342	0.0570996	0.005171	0.0747223	0.267466	0.77996	0.0037092	-0.152197	0.433077	0.725265
CTC1	rs62624978	17	8138569	C/G	-0.0729	0.073	0.3177	+--	77.3	0.0123	missense, non-coding-exon	1	1	8.551	0.0421715	0.0531404	0.0930215	0.567818	0.024662	-0.0736225	0.132868	0.579507	0.0170623	-0.605927	0.196122	0.00200461
TERT	rs13167280	5	1280477	G/A	0.0383	0.0399	0.3368	+-+	0	0.5184	intron	unknown	0	1.335	0.0606678	0.0621375	0.0769645	0.419464	0.175418	-0.00367663	0.0555586	0.947238	0.123145	0.104417	0.0801578	0.1927
DCAF4	rs149121448	14	73407077	C/T	0.2985	0.3132	0.3405	+++	0	0.9387	missense	0.99	0.798	11.01	0.00188826	0.185342	0.430656	0.666926	0.000796	0.434621	0.680267	0.522889	0.00222552	0.384812	0.558734	0.490999
ZNF208	rs367546840	19	22156774	T/G	0.2138	0.2327	0.3582	+?+	0	0.5883	synonymous	unknown	0.001	2.61	0.00279308	0.135623	0.262437	0.605308	NA	NA	NA	NA	0.0037092	0.416794	0.432983	0.335743
RTEL1,RTEL1-TNFRSF6B	rs41310191	20	62292622	C/T	-0.1541	0.1687	0.361	+?-	53.2	0.1437	intron	unknown	0	11.45	0.00690882	0.0369551	0.204461	0.856568	NA	NA	NA	NA	0.00964392	-0.472486	0.270246	0.0804029
ACYP2	rs1817557	2	54494448	G/A	0.0374	0.0412	0.3635	+?-	0	0.4056	intron	unknown	0	1.076	0.191391	0.0609293	0.0478659	0.203047	NA	NA	NA	NA	0.164688	-0.0124321	0.0713404	0.861657
ZNF208	rs139171819	19	22156110	T/C	0.1549	0.1718	0.3672	+?+	0	0.8119	missense	0.04	0.014	8.055	0.00769352	0.174195	0.181984	0.338465	NA	NA	NA	NA	0.00445104	0.0681003	0.395687	0.863354
RTEL1,RTEL1-TNFRSF6B	rs2738785	20	62319464	T/C	-0.0359	0.04	0.3683	-?-	0	0.8964	intron	unknown	0.001	9.161	0.789442	-0.0401629	0.0492795	0.415072	NA	NA	NA	NA	0.781157	-0.0295217	0.0622731	0.635451
RTEL1,RTEL1-TNFRSF6B	rs76364377	20	62319284	G/A	0.0364	0.0423	0.3895	+++	0	0.8356	intron-near-splice	unknown	0	6.004	0.1474	0.0312576	0.0558005	0.575366	0.071599	0.0165369	0.0755042	0.826634	0.0704748	0.0928531	0.104262	0.373159
DCAF4	rs61988546	14	73407121	G/A	0.0492	0.0597	0.4093	-?+	46.9	0.1699	intron	unknown	0	0.931	0.0611252	-0.0159651	0.0730802	0.82707	NA	NA	NA	NA	0.0853116	0.152108	0.0939841	0.105566
RTEL1,RTEL1-TNFRSF6B	rs2297434	20	62294015	C/T	-0.0264	0.0322	0.4133	-?-	0	0.6894	intron	unknown	0.001	3.97	0.440546	-0.0360863	0.0386825	0.35088	NA	NA	NA	NA	0.498516	-0.00927151	0.0525823	0.860039
TERT	rs35719940	5	1254594	C/T	-0.0596	0.0768	0.4383	--+	0	0.5997	missense	0.394	0	10.86	0.0284107	-0.0869956	0.11021	0.429899	0.047335	-0.111381	0.128889	0.387496	0.0237389	0.0951901	0.16933	0.574009
RTEL1,RTEL1-TNFRSF6B	rs6062495	20	62326487	C/A	0.0916	0.1199	0.4447	++-	0	0.5322	synonymous, non-coding-exon	unknown	0.001	3.864	0.00618007	0.318519	0.241253	0.186744	0.015911	0.0625019	0.158853	0.693981	0.0103858	-0.0798019	0.260875	0.75968
RTEL1,RTEL1-TNFRSF6B	rs2297437	20	62305274	G/A	-0.0302	0.0402	0.4535	-?-	0	0.5187	intron	unknown	0	0.233	0.19402	-0.00954505	0.049217	0.846224	NA	NA	NA	NA	0.207715	-0.0628413	0.0634635	0.322078
DCAF4	rs2535908	14	73425432	G/C	-0.1975	0.2675	0.4602	---	0	0.8046	synonymous, intron	unknown	0.019	0.423	0.00186466	-0.0106376	0.376695	0.977471	0.002387	-0.341618	0.393051	0.384768	0.00074184	-0.465757	0.965605	0.629558
CTC1	rs62620189	17	8135444	C/G	-0.0548	0.0744	0.4614	+--	75.8	0.01611	missense, non-coding-exon	0.016	0	3.137	0.0421715	0.0531404	0.0930215	0.567818	0.020286	-0.0469036	0.13532	0.728882	0.0133531	-0.64536	0.218739	0.00317396
ACYP2	rs184429513	2	54365727	T/C	-0.2129	0.2937	0.4686	---	0	0.7349	intron	unknown	0.002	12.21	0.00111167	-0.679999	0.643517	0.290652	0.001193	-0.0425098	0.555463	0.938997	0.00445104	-0.133986	0.396217	0.735239
CTC1	rs4791626	17	8139327	A/G	0.1206	0.1786	0.4995	+?+	0	0.8403	intron	unknown	0.001	2.765	0.996148	0.0726764	0.285	0.79872	NA	NA	NA	NA	0.985163	0.147633	0.219122	0.500471
PXK	rs11712213	3	58384995	G/A	0.0173	0.0257	0.5004	-++	0	0.6696	intron	unknown	1	20.7	0.344704	-0.0114355	0.0410379	0.780508	0.377088	0.0265516	0.039394	0.50031	0.391691	0.04769	0.0547423	0.383661
DCAF4	rs2302586	14	73404825	G/C	-0.0258	0.0389	0.5066	-?-	0	0.3966	intron	unknown	0	7.16	0.195917	-0.0028765	0.0454168	0.949499	NA	NA	NA	NA	0.190653	-0.0731904	0.0667887	0.273145
PXK	rs3191903	3	58382846	C/T	0.017	0.0257	0.5095	-++	0	0.7048	synonymous	unknown	1	10.37	0.344318	-0.00902608	0.0410781	0.826082	0.376293	0.0236556	0.0394284	0.548531	0.391691	0.04769	0.0547423	0.383661
CTC1	rs3027245	17	8131455	G/A	0.0921	0.1409	0.5132	+?-	0	0.4469	3-prime-UTR, non-coding-exon	unknown	0.002	5.409	0.00949422	0.194179	0.186447	0.297657	NA	NA	NA	NA	0.0178042	-0.0204193	0.200473	0.918871
PXK	rs34579268	3	58410554	C/T	0.0168	0.0258	0.5138	-++	0	0.6743	missense, synonymous, 3-prime-UTR	0	0.001	8.525	0.344315	-0.0106599	0.0410317	0.795022	0.371122	0.0238484	0.0396198	0.54722	0.39095	0.0495596	0.0546926	0.364858
TERT	rs35033501	5	1253918	C/T	-0.0484	0.0792	0.5411	--+	0	0.425	synonymous	unknown	0.001	3.893	0.0167193	-0.20486	0.142436	0.150359	0.033015	-0.0136187	0.115142	0.905848	0.0296736	0.0664129	0.157391	0.673053
RTEL1,RTEL1-TNFRSF6B	rs1056990	20	62327199	A/G	0.0257	0.0422	0.543	++-	49.7	0.1368	3-prime-UTR, non-coding-exon, synonymous	unknown	0.073	2.122	0.0964798	0.102968	0.064607	0.110989	0.084726	0.0376437	0.0708762	0.595336	0.110534	-0.110195	0.0821207	0.179642
RTEL1,RTEL1-TNFRSF6B	rs143550996	20	62309621	T/C	-0.168	0.2799	0.5482	++-	30	0.2397	missense-near-splice, non-coding-exon-near-splice	0.114	0.856	2.222	0.00116781	0.141568	0.52669	0.788092	0.001591	0.274842	0.480541	0.567361	0.0037092	-0.742377	0.43342	0.0867433
RTEL1,RTEL1-TNFRSF6B	rs2738786	20	62325690	T/C	-0.045	0.0777	0.563	+--	0	0.7829	intron	unknown	0	0.739	0.0196626	0.0295208	0.140688	0.833799	0.043755	-0.0472468	0.117475	0.687547	0.0326409	-0.11544	0.143605	0.421469
CTC1	rs78870822	17	8141897	C/G	-0.0573	0.1014	0.5716	-+-	48.8	0.1416	missense, non-coding-exon	0.999	1	14.69	0.0233734	-0.184451	0.119251	0.121926	0.009944	0.268498	0.193709	0.16572	0.00445104	-0.135194	0.3971	0.733515
RTEL1,RTEL1-TNFRSF6B	rs41309931	20	62326579	G/T	0.0221	0.0394	0.5751	++-	19.4	0.2894	intron-near-splice	unknown	0.159	8.338	0.110101	0.0893664	0.0624391	0.152358	0.109785	0.0192751	0.0636412	0.761989	0.130564	-0.0709829	0.0768521	0.355679
CTC1	rs74506939	17	8139463	G/A	0.0167	0.03	0.5774	++-	61.4	0.07492	synonymous, non-coding-exon	unknown	0	0.014	0.204547	0.0458776	0.0480626	0.339811	0.240255	0.0589345	0.0462402	0.202477	0.223294	-0.111315	0.0627211	0.0759394
ZBTB46	rs12625387	20	62378364	C/T	-0.0179	0.0324	0.5805	-?-	0	0.737	synonymous	unknown	0.314	1.487	0.397179	-0.0258389	0.038429	0.501342	NA	NA	NA	NA	0.355341	-0.00301434	0.0538367	0.955349
PXK	rs56384862	3	58395863	A/G	0.0139	0.0258	0.589	-++	0	0.7025	missense	0.107	0.991	14.95	0.344315	-0.0106599	0.0410317	0.795022	0.374702	0.017962	0.0396024	0.650146	0.391691	0.04769	0.0547423	0.383661
ZBTB46	rs74552928	20	62378418	C/T	0.022	0.0409	0.5903	+-+	30.1	0.2394	synonymous	unknown	0.973	2.327	0.103842	0.0535753	0.0620374	0.387811	0.108194	-0.0616744	0.066173	0.351327	0.0986647	0.110294	0.085659	0.19789
ZNF676	rs12986319	19	22364233	C/T	-0.017	0.0326	0.6031	-+-	50.6	0.132	missense	0	0.004	0.121	0.167111	-0.0735483	0.046975	0.117422	0.148369	0.0687573	0.0539453	0.20246	0.160979	-0.0495873	0.0729623	0.49674
PXK	rs4681852	3	58409173	A/T	0.0245	0.049	0.6163	+?+	0	0.7211	intron	unknown	0.93	11.15	0.102051	0.0396449	0.0620236	0.5227	NA	NA	NA	NA	0.152819	0.00429974	0.0735267	0.953367
ZNF676	rs8104929	19	22375868	C/T	-0.0175	0.035	0.6168	+?-	0	0.3437	missense	0.999	0.667	6.915	0.313366	0.00644668	0.0413709	0.87617	NA	NA	NA	NA	0.33457	-0.0633221	0.0585823	0.279739
TERT	rs35092866	5	1258667	G/A	-0.0811	0.163	0.6189	-?-	0	0.59	intron	unknown	0	1.253	0.00903914	-0.0237619	0.186547	0.898642	NA	NA	NA	NA	0.00667656	-0.215662	0.292638	0.461147
RTEL1,RTEL1-TNFRSF6B	rs41306796	20	62326498	G/A	0.0477	0.0964	0.6206	-++	0	0.4242	synonymous, non-coding-exon	unknown	0	7.347	0.0378212	-0.00794245	0.101798	0.937811	0.005967	0.362817	0.267977	0.175766	0.0037092	0.15407	0.434067	0.722631
PXK	rs73085806	3	58395356	T/C	0.0298	0.0608	0.6239	+?+	0	0.9171	intron	unknown	0	1.579	0.0812579	0.0342637	0.0711759	0.630235	NA	NA	NA	NA	0.0689911	0.0207915	0.104075	0.841657
RTEL1,RTEL1-TNFRSF6B	rs141522376	20	62327126	C/G	0.0881	0.188	0.6392	+-+	76.3	0.01473	intron-near-splice	unknown	0.997	6.843	0.00188963	0.161364	0.422017	0.702191	0.005171	-0.416432	0.267533	0.119575	0.00667656	0.815273	0.323894	0.0118325
RTEL1,RTEL1-TNFRSF6B	rs2777940	20	62319561	C/G	-0.0128	0.0298	0.6674	-++	0	0.4972	intron	unknown	0.003	2.813	0.207522	-0.0558077	0.0450794	0.215721	0.198488	0.016825	0.0476188	0.723845	0.212166	0.0146536	0.0644899	0.82025
ZBTB46	rs5019252	20	62378349	C/T	-0.0135	0.0324	0.6766	-?+	0	0.5959	synonymous	unknown	0	0.017	0.390876	-0.0262028	0.0385892	0.497126	NA	NA	NA	NA	0.349407	0.00971042	0.0534145	0.855745
CTC1	rs3027244	17	8131665	C/T	-0.0467	0.1122	0.6769	+?-	0	0.4468	intron	unknown	0	0.267	0.0119435	0.0688215	0.180951	0.703699	NA	NA	NA	NA	0.037092	-0.109758	0.136807	0.422391
DCAF4	rs117114876	14	73422219	C/T	0.0381	0.0939	0.6848	-+-	0	0.5962	intron	unknown	0.003	8.425	0.0113119	-0.0464903	0.17591	0.79156	0.026651	0.115906	0.122462	0.343908	0.0126113	-0.118192	0.237071	0.618096
DCAF4	rs2240980	14	73409683	C/G	0.0108	0.0275	0.6952	+-+	0	0.8176	intron	unknown	0	5.541	0.300926	0.0321047	0.0425998	0.451068	0.286794	-0.00674928	0.0429956	0.875264	0.301187	0.00599544	0.0587886	0.91877
DCAF4	rs186538839	14	73425304	C/G	0.0991	0.2716	0.7151	-?+	0	0.7738	intron	unknown	0.193	9.777	0.00149861	-0.0136757	0.457337	0.976145	NA	NA	NA	NA	0.00667656	0.153147	0.32404	0.636486
NAF1	rs4691895	4	164048199	G/C	0.0103	0.0284	0.7185	--+	61.3	0.07533	missense	0	0.023	0.003	0.739135	-0.0017514	0.041561	0.966387	0.781225	-0.0433386	0.0468951	0.355402	0.77003	0.133472	0.0621049	0.0316224
ZBTB46	rs2281929	20	62422080	T/C	0.0158	0.0444	0.7228	+?+	0	0.795	missense	0	0.986	0.04	0.16228	0.00812153	0.0510142	0.87351	NA	NA	NA	NA	0.132047	0.0332099	0.0790114	0.674253
TERT	rs201025060	5	1272270	G/A	-0.0771	0.2216	0.7278	-+?	0	0.354	intron	unknown	0	0.596	0.00302703	-0.319023	0.328084	0.33086	0.008353	0.0972585	0.290669	0.737925	0	NA	NA	NA
PXK	rs11714515	3	58410431	A/G	0.0107	0.0319	0.7371	+?+	0	0.6905	intron	unknown	0	5.824	0.473723	0.00115826	0.0382421	0.975838	NA	NA	NA	NA	0.472552	0.0276032	0.0520833	0.596125
ZBTB46	rs148555106	20	62378501	C/T	-0.0683	0.2055	0.7396	--+	0	0.9476	missense	0.952	0.037	3.625	0.00292791	-0.135411	0.344643	0.694393	0.085521	-0.0707138	0.290798	0.807873	0.00296736	0.0646107	0.483702	0.893738
PXK	rs4681851	3	58395891	C/G	0.0121	0.0367	0.7417	+-+	0	0.8735	intron-near-splice	unknown	0.987	8.713	0.101901	0.0390565	0.0620263	0.528906	0.13922	-0.00470295	0.0555133	0.932486	0.152819	0.00661119	0.073537	0.928364
PXK	rs140203295	3	58395842	A/T	-0.0469	0.1429	0.743	-+-	63.8	0.06317	missense	0.873	0.993	13.42	0.00758207	-0.251108	0.211029	0.234077	0.00716	0.362015	0.228156	0.112581	0.00667656	-0.445522	0.324586	0.16988
ZNF208	rs7258849	19	22155757	G/A	-0.0175	0.0559	0.7541	-?+	0	0.3717	synonymous	unknown	0.001	1.3	0.0679063	-0.0650918	0.073988	0.378989	NA	NA	NA	NA	0.146142	0.0348372	0.0794351	0.660978
DCAF4	rs117449182	14	73421159	A/G	-0.0415	0.1343	0.7571	+-+	0	0.7506	missense	0.997	0.998	32	0.00152137	0.0972993	0.435216	0.823096	0.01074	-0.139154	0.186665	0.455984	0.0163205	0.0555358	0.209478	0.79092
TERT	rs33954691	5	1255520	G/A	-0.0115	0.039	0.7683	++-	0	0.67	synonymous	unknown	0.585	0.107	0.111139	0.00276616	0.058373	0.962204	0.107001	0.0112524	0.0639362	0.860298	0.118694	-0.0773622	0.0820917	0.345995
RTEL1,RTEL1-TNFRSF6B	rs143967591	20	62324619	C/T	-0.1128	0.3954	0.7755	-?+	11.6	0.2875	missense, non-coding-exon	0.119	0.004	7.606	0.000396053	-0.961214	0.85325	0.259941	0.002387	NA	NA	NA	0.0037092	0.0956416	0.432936	0.825159
RTEL1,RTEL1-TNFRSF6B	rs138383590	20	62293701	A/G	0.1072	0.3782	0.7769	+?+	0	0.6801	intron	unknown	0	2.066	0.000767176	0.366295	0.702938	0.602302	NA	NA	NA	NA	0.0037092	0.0133228	0.433129	0.975461
RTEL1,RTEL1-TNFRSF6B	rs190887884	20	62322290	G/A	-0.0261	0.1062	0.8058	+-+	4.7	0.3502	missense, non-coding-exon	0.447	0.005	11.51	0.00833653	0.182257	0.201107	0.364795	0.033015	-0.17674	0.152345	0.245996	0.0170623	0.050708	0.205018	0.80465
RTEL1,RTEL1-TNFRSF6B	rs117238689	20	62324404	C/T	0.0174	0.0774	0.8223	+?-	13.4	0.2825	intron	unknown	0.001	1.49	0.0384816	0.0833105	0.0946522	0.378763	NA	NA	NA	NA	0.0459941	-0.0876144	0.122304	0.473765
OBFC1	rs11191853	10	105657363	C/G	0.0066	0.0303	0.8263	-++	0	0.7916	synonymous	unknown	0.528	6.844	0.162518	-0.0177878	0.0497406	0.720635	0.210024	0.0296487	0.04704	0.528507	0.239614	0.00167551	0.0601598	0.977781
PXK	rs11917591	3	58368449	T/C	-0.0071	0.0336	0.8334	-?+	0	0.8178	intron	unknown	0.001	9.124	0.344318	-0.013166	0.0410021	0.748131	NA	NA	NA	NA	0.366469	0.00276324	0.0533143	0.958665
ZNF208	rs10423507	19	22169856	G/A	-0.0418	0.2086	0.8413	+?-	37.5	0.2058	intron	unknown	0	0.329	0.00534929	0.174331	0.258365	0.499836	NA	NA	NA	NA	0.00519288	-0.364124	0.323058	0.259693
RTEL1,RTEL1-TNFRSF6B	rs143200080	20	62321073	C/T	-0.0108	0.0633	0.865	+--	0	0.4741	intron, synonymous, non-coding-exon, 5-prime-UTR	unknown	0.003	8.566	0.0386703	0.0800388	0.0948812	0.39891	0.039777	-0.0897976	0.102658	0.381724	0.0378338	-0.0440946	0.134911	0.743787
MYNN	rs17568472	3	169492236	G/A	0.0261	0.1534	0.8651	+-+	0	0.4322	synonymous, intron, non-coding-exon, 5-prime-	unknown	0.926	10.87	0.00448073	0.278961	0.275681	0.311586	0.008353	-0.159452	0.21208	0.452143	0.00593472	0.15685	0.343232	0.647686
PXK	rs55962533	3	58376938	G/A	-0.0171	0.1042	0.8699	---	0	0.994	synonymous	unknown	0.999	9.617	0.0122294	-0.0168209	0.166377	0.91947	0.015911	-0.00805076	0.154589	0.958466	0.0126113	-0.0394868	0.236937	0.867641
ZNF676	rs142355819	19	22363796	A/G	0.0116	0.0714	0.8707	+?+	0	0.8758	synonymous	unknown	0.001	1.331	0.0778325	0.00863216	0.0708803	0.903069	NA	NA	NA	NA	0.00964392	0.0532115	0.270233	0.843898
RTEL1,RTEL1-TNFRSF6B	rs116900568	20	62319919	G/A	-0.0372	0.2412	0.8773	--+	0	0.8331	synonymous, non-coding-exon	unknown	0.007	6.934	0.000370097	-0.415086	0.861549	0.629955	0.006364	-0.0592742	0.278847	0.831663	0.00222552	0.205691	0.558104	0.712461
PXK	rs13071688	3	58398730	G/A	-0.0061	0.0424	0.8867	+--	0	0.7253	intron	unknown	0	2.874	0.125955	0.0303568	0.0595845	0.61042	0.082339	-0.0373749	0.069956	0.593159	0.0697329	-0.0388525	0.102312	0.704134
PXK	rs77825960	3	58318677	A/G	-0.0059	0.0528	0.9115	+?-	0	0.7572	5-prime-UTR	unknown	0.065	11.99	0.117707	0.00354623	0.0583625	0.951549	NA	NA	NA	NA	0.0697329	-0.0341296	0.103551	0.741708
NAF1	rs146474502	4	164054373	T/G	0.0413	0.387	0.9149	+--	39.3	0.1923	missense	0.993	1	18.22	0.000750523	0.950397	0.619471	0.124978	0.002784	-0.592615	0.554444	0.28514	0.00074184	-0.0683609	0.965605	0.94356
ZBTB46	rs35738769	20	62407176	G/A	0.0051	0.0478	0.9157	++-	0	0.7495	synonymous	unknown	0	0.727	0.0737973	0.00839109	0.0717098	0.906849	0.060461	0.042397	0.0812196	0.601667	0.0860534	-0.0530496	0.0945618	0.574793
DCAF4	rs12882409	14	73425462	G/A	0.0032	0.0323	0.9201	+--	0	0.8458	synonymous, intron	unknown	0.059	0.635	0.183957	0.0261501	0.0493165	0.595937	0.173031	-0.00908408	0.0503702	0.856881	0.169881	-0.0170091	0.0716769	0.812422
RTEL1,RTEL1-TNFRSF6B	rs182518802	20	62326361	G/C	-0.0196	0.1981	0.9211	-?+	0	0.7456	intron	unknown	0.003	6.741	0.00757507	-0.0477221	0.207173	0.81782	NA	NA	NA	NA	0.00296736	0.12727	0.484867	0.792948
RTEL1,RTEL1-TNFRSF6B	rs12480346	20	62324280	C/T	-0.0307	0.3198	0.9235	+-+	0	0.8533	synonymous, non-coding-exon	unknown	0.01	0.318	0.00186153	0.062631	0.452634	0.889948	0.001193	-0.281165	0.55558	0.612804	0.00148368	0.160213	0.683779	0.814748
PXK	rs11923253	3	58376992	G/A	0.0031	0.0333	0.9259	-?+	0	0.319	intron	unknown	0.032	19.4	0.340551	-0.0216548	0.0398414	0.586768	NA	NA	NA	NA	0.391691	0.04769	0.0547423	0.383661
OBFC1	rs79250842	10	105648922	G/A	-0.0107	0.1205	0.9295	-+?	0	0.6809	intron	unknown	0	9.766	0.0285352	-0.0169319	0.1164	0.884345	0.000398	0.3812	0.960578	0.691483	0	NA	NA	NA
RTEL1,RTEL1-TNFRSF6B	rs41310197	20	62309640	G/A	0.0053	0.0645	0.9343	-++	0	0.5561	synonymous, non-coding-exon	unknown	0.978	1.096	0.0336451	-0.0896369	0.105953	0.397547	0.037788	0.0393738	0.101203	0.697234	0.0467359	0.0779576	0.125475	0.534401
TERT	rs33963617	5	1279439	G/A	0.0052	0.1235	0.9664	--+	43	0.1728	synonymous	unknown	0.071	0.362	0.0052552	-0.110885	0.232847	0.633922	0.083134	-0.127164	0.172862	0.46195	0.0111276	0.426775	0.25189	0.0902106
TERT	rs34094720	5	1293767	G/A	0.0103	0.2625	0.9689	+--	6.1	0.3448	missense	0.998	0.539	13.32	0.000747238	0.992727	0.692698	0.15182	0.041368	-0.127568	0.393023	0.745498	0.00445104	-0.151133	0.396501	0.70308
OBFC1	rs183838035	10	105677395	T/C	-0.007	0.183	0.9697	+?-	0	0.5396	5-prime-UTR	unknown	0.014	13.79	0.010624	0.0311695	0.185218	0.866359	NA	NA	NA	NA	0.00222552	-0.337623	0.558481	0.545485
RTEL1,RTEL1-TNFRSF6B	rs200449854	20	62316863	C/T	-0.0107	0.3603	0.9764	-++	0	0.8007	intron	unknown	0.001	8.185	0.000356841	-0.443018	0.845916	0.600477	0.001989	0.00740068	0.430799	0.986294	0.00074184	0.432851	0.965932	0.654069
ZNF208	rs7258270	19	22155520	A/G	0.0013	0.049	0.9789	-?+	0	0.4211	synonymous	unknown	0.002	0.029	0.087382	-0.0319165	0.061396	0.603171	NA	NA	NA	NA	0.152819	0.0480974	0.0746219	0.51922
RTEL1,RTEL1-TNFRSF6B	rs3848672	20	62324289	C/T	-0.0005	0.0343	0.9886	--+	0	0.5411	synonymous, non-coding-exon	unknown	0.011	0.16	0.157445	-0.0146012	0.0521594	0.779528	0.151949	-0.0246455	0.0543348	0.650126	0.143917	0.0739308	0.0743871	0.320288
NAF1	rs200516616	4	164050186	C/T	0	0.0827	0.9997	+-+	41.9	0.1791	missense	0.141	0.425	2.898	0.0409245	0.0381823	0.0881492	0.664901	0.05171	-0.441092	0.257943	0.0872592	0.00964392	0.161665	0.270849	0.550584
Abbreviations: Chr = Chromosome; REF = Reference allele; ALT = Alternative allele; SE = Standard Error; HetISq: Heterogeneity I^2 parameter; HetPVal: Heterogeneity P-value; CADD = Combined Annotation Dependent Depletion; AF = Allele Frequency.
* Position according to Hg19
** Seattleseq Annotation Database 138
ⱡ Order of cohorts in direction column: ERF, RS, BHF-FHS; Direction of effect represented by - (negative association) + (positive association) or ? (not available)
